# Supplementary material for: Incidence of laboratory-defined severe intravascular haemolysis across commercially available pulsed field ablation technologies for atrial fibrillation
Source: Europace. 2025 Aug 22;27(9):euaf185. doi: 10.1093/europace/euaf185 (PMC12455042; doi:10.1093/europace/euaf185)
Supplement: euaf185_Supplementary_Data [file euaf185_supplementary_data.xlsx]

## Sheet: Supp Table 1
Supplemental Table 1: Pairwise Comparisons Procedural Characteristics
Variable	Comparison	Mean Difference	Bonferroni p-value
Total Heparin Dose (IU)	PS vs CA	-777.57	1
Total Heparin Dose (IU)	LT vs CA	982.53	1
Total Heparin Dose (IU)	LT vs PS	1760.1	0.218
Max ACTs	PS vs CA	-18.12	0.037
Max ACTs	LT vs CA	9.37	0.858
Max ACTs	LT vs PS	27.49	0.003
Total Volume In (mL)	PS vs CA	149.63	0.014
Total Volume In (mL)	LT vs CA	271.13	<0.001
Total Volume In (mL)	LT vs PS	121.5	0.162
Complication (%)	PS vs CA	0.0463	0.102
Complication (%)	LT vs CA	0	1
Complication (%)	LT vs PS	-0.0463	0.191
PVI PF Applications	PS vs CA	-0.33	1
PVI PF Applications	LT vs CA	12.85	<0.001
PVI PF Applications	LT vs PS	13.17	<0.001
Posterior Wall (%)	PS vs CA	-0.277	<0.001
Posterior Wall (%)	LT vs CA	-0.0004	1
Posterior Wall (%)	LT vs PS	0.2765	<0.001
Posterior PF Apps	PS vs CA	2.59	0.433
Posterior PF Apps	LT vs CA	5.98	0.002
Posterior PF Apps	LT vs PS	3.39	0.21
CTI (%)	PS vs CA	-0.2704	<0.001
CTI (%)	LT vs CA	0.0262	1
CTI (%)	LT vs PS	0.2966	<0.001
MIL (%)	PS vs CA	-0.0405	0.997
MIL (%)	LT vs CA	0.16	0.003
MIL (%)	LT vs PS	0.2	<0.001
PVI Only (%)	PS vs CA	0.276	<0.001
PVI Only (%)	LT vs CA	-0.0542	1
PVI Only (%)	LT vs PS	-0.33	<0.001
Total PF Apps	PS vs CA	-6.75	0.133
Total PF Apps	LT vs CA	14.96	<0.001
Total PF Apps	LT vs PS	21.71	<0.001
Fluoroscopy Time (min)	PS vs CA	9.85	<0.001
Fluoroscopy Time (min)	LT vs CA	-0.78	1
Fluoroscopy Time (min)	LT vs PS	-10.63	<0.001
Procedure Time (min)	PS vs CA	2.46	1
Procedure Time (min)	LT vs CA	-13.31	0.201
Procedure Time (min)	LT vs PS	-15.77	0.062
Length of Stay (days)	PS vs CA	0.278	0.008
Length of Stay (days)	LT vs CA	0.17	0.432
Length of Stay (days)	LT vs PS	-0.108	0.963

## Sheet: Supp Table 2
Supplemental Table 2: Pairwise Comparisons Biomarker Deltas
Variable	Comparison	Mean Difference	Bonferroni p-value
Δ FPH	PS vs CA	41.55	0.002
Δ FPH	LT vs CA	5.61	1
Δ FPH	LT vs PS	-35.93	0.019
Δ LDH	PS vs CA	-4.78	0.902
Δ LDH	LT vs CA	5.02	0.969
Δ LDH	LT vs PS	9.8	0.132
Δ Haptoglobin	PS vs CA	-0.64	1
Δ Haptoglobin	LT vs CA	-5.43	0.359
Δ Haptoglobin	LT vs PS	-4.79	0.456
Δ HGB (24h)	PS vs CA	18.74	0.501
Δ HGB (24h)	LT vs CA	47.74	0.071
Δ HGB (24h)	LT vs PS	28.99	0.391
Δ Haptoglobin (24h)	PS vs CA	33.65	0.636
Δ Haptoglobin (24h)	LT vs CA	45.52	0.883
Δ Haptoglobin (24h)	LT vs PS	11.87	1
Δ LDH (24h)	PS vs CA	33.65	0.636
Δ LDH (24h)	LT vs CA	45.52	0.883
Δ LDH (24h)	LT vs PS	11.87	1
Δ Bilirubin	PS vs CA	0.081	0.555
Δ Bilirubin	LT vs CA	-0.035	1
Δ Bilirubin	LT vs PS	-0.115	0.256
Δ Creatinine	PS vs CA	0.008	1
Δ Creatinine	LT vs CA	0.023	0.128
Δ Creatinine	LT vs PS	0.015	0.47
Δ Hemoglobin	PS vs CA	-0.121	1
Δ Hemoglobin	LT vs CA	0.208	1
Δ Hemoglobin	LT vs PS	0.329	0.389
Δ RBC	PS vs CA	0.011	1
Δ RBC	LT vs CA	0.145	0.006
Δ RBC	LT vs PS	0.134	0.007
Δ Hematocrit	PS vs CA	0.525	0.573
Δ Hematocrit	LT vs CA	1.626	0.002
Δ Hematocrit	LT vs PS	1.101	0.038
Δ GFR	PS vs CA	0.088	1
Δ GFR	LT vs CA	1.39	0.32
Δ GFR	LT vs PS	1.302	0.317
